# Supplementary material for: Nomogram-Based Chronic Kidney Disease Prediction Model for Type 1 Diabetes Mellitus Patients Using Routine Pathological Data
Source: J Pers Med. 2022 Sep 14;12(9):1507. doi: 10.3390/jpm12091507 (PMC9501949; doi:10.3390/jpm12091507)
Supplement: Supplementary file 1 [file jpm-12-01507-s001.zip]

Archive with 1 entries (1 files):
- jpm-1897486-supplementary.pdf
